# Supplementary material for: Adaptation to public goods cheats in Pseudomonas aeruginosa
Source: Proc Biol Sci. 2017 Jul 26;284(1859):20171089. doi: 10.1098/rspb.2017.1089 (PMC5543229; doi:10.1098/rspb.2017.1089)
Supplement: Data [file rspb20171089supp3.xls]

## Sheet: all novel mutations
Colony	Annotation	Function	Confidence	Position
Novel 1	PA1411	hypothetical protein	class 4	1535586 - 1536497
	PA1412	hypothetical protein	class 4	1536457 - 1537650
	PA1413	probable transcriptional regulator	class 3	1537755 - 1538627
	PA1414	hypothetical protein	class 4	1538683 - 1538916
	PA1415	hypothetical protein	class 4	1538976 - 1539704
	PA1416	conserved hypothetical protein	class 4	1539749 - 1541131
	PA1417	probable decarboxylase	class 3	1541145 - 1542746
	PA1418	probable sodium:solute symport protein	class 3	1542822 - 1544213
	PA1419	probable transporter	class 3	1544307 - 1545818
	PA1420	hypothetical protein	class 4	1545837 - 1546256
	gbuA	guanidinobutyrase	class 1	1546271 - 1547230
	GbuR	transcription activator of gbuA;	class 1	1547437 - 1548330
	bdlA	Biofilm dispersion protein	class 1	1548334 - 1549587
	PA1424	hypothetical protein	class 4	1549883 - 1550494
	PA1425	probable ATP-binding component of ABC transporter	class 3	1550984 - 1552600
	PA1426	hypothetical protein	class 4	1552641 - 1552997
	PA1427	hypothetical protein	class 4	1553112 - 1553675
	PA1428	conserved hypothetical protein	class 4	1554415 - 1554846
	PA1429	probable cation-transporting P-type ATPase	class 3	1555012 - 1557720
	lasR	transcriptional regulator LasR	class 1	1558171 - 1558890
	rsaL	regulatory protein RsaL	class 1	1558880 - 1559122
	LasI	autoinducer synthesis protein LasI	class 1	1559254 - 1559859
	PA1433	conserved hypothetical protein	class 4	1559966 - 1561918
	PA1434	hypothetical protein	class 4	1561919 - 1562632
	PA1435	probable Resistance-Nodulation-Cell Division (RND) efflux membrane fusion protein precursor	class 3	1562813 - 1563970
	PA1436	probable Resistance-Nodulation-Cell Division (RND) efflux transporter	class 3	1563967 - 1567077
	PA1437	probable two-component response regulator	class 3	1567181 - 1567870
	PA1438	probable two-component sensor	class 3	1567848 - 1569293
	PA1439	conserved hypothetical protein	class 4	1569302 - 1569709
	PA1440	hypothetical protein	class 4	1569721 - 1570308
	PA1441	putative flagellar hook-length control protein FliK	class 2	1570496 - 1571779
	PA1442	conserved hypothetical protein	class 4	1572023 - 1572544
	FliM	flagellar motor switch protein FliM	class 2	1572552 - 1573523
	FliN	flagellar motor switch protein FliN	class 1	1573551 - 1574024
	FliO	flagellar protein FliO	class 1	1574026 - 1574478
	FliP	flagellar biosynthetic protein FliP	class 2	1574475 - 1575242
	FliQ	flagellar biosynthetic protein FliQ	class 2	1575290 - 1575559
Novel 2	PA1429	probable cation-transporting P-type ATPase	class 3	1555012 - 1557720
	lasR	transcriptional regulator LasR	class 1	1558171 - 1558890
	rsaL	regulatory protein RsaL	class 1	1558880 - 1559122
	LasI	autoinducer synthesis protein LasI	class 1	1559254 - 1559859
	PA1433	conserved hypothetical protein	class 4	1559966 - 1561918
	PA1434	hypothetical protein	class 4	1561919 - 1562632
	PA1435	probable Resistance-Nodulation-Cell Division (RND) efflux membrane fusion protein precursor	class 3	1562813 - 1563970
	PA1436	probable Resistance-Nodulation-Cell Division (RND) efflux transporter	class 3	1563967 - 1567077
	PA1437	probable two-component response regulator	class 3	1567181 - 1567870
	PA1438	probable two-component sensor	class 3	1567848 - 1569293
	PA1439	conserved hypothetical protein	class 4	1569302 - 1569709
	PA1440	hypothetical protein	class 4	1569721 - 1570308
	PA1441	putative flagellar hook-length control protein FliK	class 2	1570496 - 1571779
	PA1442	conserved hypothetical protein	class 4	1572023 - 1572544
	FliM	flagellar motor switch protein FliM	class 2	1572552 - 1573523
	FliN	flagellar motor switch protein FliN	class 1	1573551 - 1574024
	FliO	flagellar protein FliO	class 1	1574026 - 1574478
	FliP	flagellar biosynthetic protein FliP	class 2	1574475 - 1575242
	FliQ	flagellar biosynthetic protein FliQ	class 2	1575290 - 1575559
	FliR	flagellar biosynthetic protein FliR	class 2	1575559 - 1576335
	FlhB	flagellar biosynthetic protein FlhB	class 2	1576338 - 1577474
	PA1450	conserved hypothetical protein	class 4	1577547 - 1578806
	PA1451	conserved hypothetical protein	class 4	1578839 - 1580182
	flhA	flagellar biosynthesis protein FlhA	class 2	1580321 - 1582444
novel 3	PA1404	hypothetical protein	class 4	1526430 - 1526657
	PA1405	probable helicase	class 3	1527191 - 1528783
	PA1406	hypothetical protein	class 4	1528803 - 1529561
	PA1407	hypothetical protein	class 4	1529597 - 1530538
	PA1408	hypothetical protein	class 4	1530605 - 1533028
	aphA	acetylpolyamine aminohydrolase	class 2	1533238 - 1534278
	PA1410	probable periplasmic spermidine/putrescine-binding protein	class 3	1534289 - 1535380
	PA1411	hypothetical protein	class 4	1535586 - 1536497
	PA1411	hypothetical protein	class 4	1535586 - 1536497
	PA1412	hypothetical protein	class 4	1536457 - 1537650
	PA1413	probable transcriptional regulator	class 3	1537755 - 1538627
	PA1414	hypothetical protein	class 4	1538683 - 1538916
	PA1415	hypothetical protein	class 4	1538976 - 1539704
	PA1416	conserved hypothetical protein	class 4	1539749 - 1541131
	PA1417	probable decarboxylase	class 3	1541145 - 1542746
	PA1418	probable sodium:solute symport protein	class 3	1542822 - 1544213
	PA1419	probable transporter	class 3	1544307 - 1545818
	PA1420	hypothetical protein	class 4	1545837 - 1546256
	gbuA	guanidinobutyrase	class 1	1546271 - 1547230
	GbuR	transcription activator of gbuA	class 1	1547437 - 1548330
	bdlA	Biofilm dispersion protein	class 1	1548334 - 1549587
	PA1424	hypothetical protein	class 4	1549883 - 1550494
	PA1425	probable ATP-binding component of ABC transporter	class 3	1550984 - 1552600
	PA1426	hypothetical protein	class 4	1552641 - 1552997
	PA1427	hypothetical protein	class 4	1553112 - 1553675
	PA1428	conserved hypothetical protein	class 4	1554415 - 1554846
	PA1429	probable cation-transporting P-type ATPase	class 3	1555012 - 1557720
	lasR	transcriptional regulator LasR	class 1	1558171 - 1558890
	rsaL	regulatory protein RsaL	class 1	1558880 - 1559122
	LasI	autoinducer synthesis protein LasI	class 1	1559254 - 1559859
	PA1433	conserved hypothetical protein	class 4	1559966 - 1561918
	PA1434	hypothetical protein	class 4	1561919 - 1562632
	PA1435	probable Resistance-Nodulation-Cell Division (RND) efflux membrane fusion protein precursor	class 3	1562813 - 1563970
	PA1436	probable Resistance-Nodulation-Cell Division (RND) efflux transporter	class 3	1563967 - 1567077
	PA1437	probable two-component response regulator	class 3	1567181 - 1567870
	PA1438	probable two-component sensor	class 3	1567848 - 1569293
	PA1439	conserved hypothetical protein	class 4	1569302 - 1569709
	PA1440	hypothetical protein	class 4	1569721 - 1570308
	PA1441	putative flagellar hook-length control protein FliK	class 2	1570496 - 1571779
	PA1442	conserved hypothetical protein	class 4	1572023 - 1572544
	FliM	flagellar motor switch protein FliM	class 2	1572552 - 1573523
	FliN	flagellar motor switch protein FliN	class 1	1573551 - 1574024
	FliO	flagellar protein FliO	class 1	1574026 - 1574478
	FliP	flagellar biosynthetic protein FliP	class 2	1574475 - 1575242
	FliQ	flagellar biosynthetic protein FliQ	class 2	1575290 - 1575559
	FliR	flagellar biosynthetic protein FliR	class 2	1575559 - 1576335
	FlhB	flagellar biosynthetic protein FlhB	class 2	1576338 - 1577474
	PA1450	conserved hypothetical protein	class 4	1577547 - 1578806
novel 4	PA1416	conserved hypothetical protein	class 4	1539749 - 1541131
	PA1417	probable decarboxylase	class 3	1541145 - 1542746
	PA1418	probable sodium:solute symport protein	class 3	1542822 - 1544213
	PA1419	probable transporter	class 3	1544307 - 1545818
	PA1420	hypothetical protein	class 4	1545837 - 1546256
	gbuA	guanidinobutyrase	class 1	1546271 - 1547230
	GbuR	guanidinobutyrase	class 1	1547437 - 1548330
	bdlA	transcription activator of gbuA	class 1	1548334 - 1549587
	PA1424	hypothetical protein	class 4	1549883 - 1550494
	PA1425	probable ATP-binding component of ABC transporter	class 3	1550984 - 1552600
	PA1426	hypothetical protein	class 4	1552641 - 1552997
	PA1427	hypothetical protein	class 4	1553112 - 1553675
	PA1428	conserved hypothetical protein	class 4	1554415 - 1554846
	PA1429	probable cation-transporting P-type ATPase	class 3	1555012 - 1557720
	lasR	transcriptional regulator LasR	class 1	1558171 - 1558890
	rsaL	regulatory protein RsaL	class 1	1558880 - 1559122
	LasI	autoinducer synthesis protein LasI	class 1	1559254 - 1559859
	PA1433	conserved hypothetical protein	class 4	1559966 - 1561918
	PA1434	hypothetical protein	class 4	1561919 - 1562632
	PA1435	probable Resistance-Nodulation-Cell Division (RND) efflux membrane fusion protein precursor	class 3	1562813 - 1563970
	PA1436	probable Resistance-Nodulation-Cell Division (RND) efflux transporter	class 3	1563967 - 1567077
	PA1437	probable two-component response regulator	class 3	1567181 - 1567870
	PA1438	probable two-component sensor	class 3	1567848 - 1569293
	PA1439	conserved hypothetical protein	class 4	1569302 - 1569709
	PA1440	hypothetical protein	class 4	1569721 - 1570308
	PA1441	putative flagellar hook-length control protein FliK	class 2	1570496 - 1571779
	PA1442	conserved hypothetical protein	class 4	1572023 - 1572544
	FliM	flagellar motor switch protein FliM	class 2	1572552 - 1573523
	FliN	flagellar motor switch protein FliN	class 1	1573551 - 1574024
	FliO	flagellar protein FliO	class 1	1574026 - 1574478
	FliP	flagellar biosynthetic protein FliP	class 2	1574475 - 1575242
	FliQ	flagellar biosynthetic protein FliQ	class 2	1575290 - 1575559
	FliR	flagellar biosynthetic protein FliR	class 2	1575559 - 1576335
	FlhB	flagellar biosynthetic protein FlhB	class 2	1576338 - 1577474
	PA1450	conserved hypothetical protein	class 4	1577547 - 1578806

## Sheet: fitness of evolved populations
Evolved population	relative fitness_ evolved pops	evoltuion condition	cheats Y/N
C1	0.876503	control	N
C1	0.851792	control	N
C1	0.8438	control	N
C1	0.888847	control	N
C1	0.88242	control	N
C1	NA	control	N
C2	0.876237	control	N
C2	0.912843	control	N
C2	0.858566	control	N
C2	0.897437	control	N
C2	0.898483	control	N
C2	0.87882	control	N
C3	0.891217	control	N
C3	0.84461	control	N
C3	0.840992	control	N
C3	0.887285	control	N
C3	0.889138	control	N
C3	0.847117	control	N
C4	0.933524	control	N
C4	0.918996	control	N
C4	0.930694	control	N
C4	0.89437	control	N
C4	0.924591	control	N
C4	0.941303	control	N
C5	0.907927	control	N
C5	0.90147	control	N
C5	0.882624	control	N
C5	0.869364	control	N
C5	0.932904	control	N
C5	0.919001	control	N
C6	0.803262	control	N
C6	0.761807	control	N
C6	0.71185	control	N
C6	0.771664	control	N
C6	0.787595	control	N
C6	0.820557	control	N
T1	0.98535	treatment	N
T1	0.984632	treatment	N
T1	0.979978	treatment	N
T1	1.00526	treatment	N
T1	0.986466	treatment	N
T1	0.992951	treatment	N
T2	0.755929	treatment	N
T2	0.898311	treatment	N
T2	0.847084	treatment	N
T2	0.815923	treatment	N
T2	0.795968	treatment	N
T2	0.7747	treatment	N
T3	0.870669	treatment	N
T3	0.938541	treatment	N
T3	0.906	treatment	N
T3	0.926017	treatment	N
T3	0.89393	treatment	N
T3	0.891453	treatment	N
T4	0.761509	treatment	N
T4	0.725893	treatment	N
T4	0.807587	treatment	N
T4	0.861224	treatment	N
T4	0.95354	treatment	N
T4	0.824519	treatment	N
T5	0.777819	treatment	N
T5	0.797414	treatment	N
T5	0.813962	treatment	N
T5	0.834554	treatment	N
T5	0.855069	treatment	N
T5	0.904044	treatment	N
T6	1.18806	treatment	N
T6	1.1512	treatment	N
T6	1.17396	treatment	N
T6	1.1692	treatment	N
T6	1.13872	treatment	N
T6	1.16042	treatment	N
C1	1.06032	control	Y
C1	NA	control	Y
C1	0.998553	control	Y
C1	1.03618	control	Y
C1	0.91163	control	Y
C1	1.0054	control	Y
C2	1.02903	control	Y
C2	0.957276	control	Y
C2	NA	control	Y
C2	0.99788	control	Y
C2	0.970616	control	Y
C2	0.972804	control	Y
C3	0.863629	control	Y
C3	0.879256	control	Y
C3	0.951935	control	Y
C3	0.787475	control	Y
C3	0.89577	control	Y
C3	0.808632	control	Y
C4	0.837571	control	Y
C4	0.821	control	Y
C4	1.01095	control	Y
C4	0.762804	control	Y
C4	0.857383	control	Y
C4	0.728864	control	Y
C5	0.85408	control	Y
C5	0.848004	control	Y
C5	0.705433	control	Y
C5	0.825885	control	Y
C5	0.793934	control	Y
C5	0.934543	control	Y
C6	0.764159	control	Y
C6	0.755903	control	Y
C6	0.835124	control	Y
C6	0.775739	control	Y
C6	0.649543	control	Y
C6	0.723855	control	Y
T1	0.982502	treatment	Y
T1	1.07619	treatment	Y
T1	1.01487	treatment	Y
T1	0.973141	treatment	Y
T1	NA	treatment	Y
T1	NA	treatment	Y
T2	0.812832	treatment	Y
T2	0.976858	treatment	Y
T2	0.919223	treatment	Y
T2	0.971432	treatment	Y
T2	0.893468	treatment	Y
T2	0.971229	treatment	Y
T3	0.907991	treatment	Y
T3	0.980067	treatment	Y
T3	0.898463	treatment	Y
T3	0.948905	treatment	Y
T3	0.920045	treatment	Y
T3	0.802333	treatment	Y
T4	0.911622	treatment	Y
T4	1.04048	treatment	Y
T4	1.02342	treatment	Y
T4	0.88981	treatment	Y
T4	0.980716	treatment	Y
T4	1.00305	treatment	Y
T5	1.08866	treatment	Y
T5	1.0352	treatment	Y
T5	1.00098	treatment	Y
T5	0.980149	treatment	Y
T5	1.06419	treatment	Y
T5	0.994179	treatment	Y
T6	1.24534	treatment	Y
T6	1.35177	treatment	Y
T6	1.30576	treatment	Y
T6	1.38954	treatment	Y
T6	1.28976	treatment	Y
T6	1.49571	treatment	Y

## Sheet: pyocyanin addition experiment
strain	rep	Pyocyanin added (uM)	Growth
WT	1	10	-0.0436453
WT	2	10	0.171983
WT	3	10	0.135999
WT	4	10	-0.0193441
WT	5	10	-0.376914
WT	6	10	0.246707
Ch	1	10	0.421206
Ch	2	10	0.74971
Ch	3	10	0.708888
Ch	4	10	-0.0712702
Ch	5	10	0.271675
Ch	6	10	0.133524
WT	1	30	0.0949534
WT	2	30	-0.187158
WT	3	30	-0.274843
WT	4	30	0.070447
WT	5	30	-0.344606
WT	6	30	-0.353314
Ch	1	30	2.08471
Ch	2	30	0.807979
Ch	3	30	-0.0712702
Ch	4	30	0.0565632
Ch	5	30	0.863039
Ch	6	30	1.4124
WT	1	50	0.662782
WT	2	50	0.536387
WT	3	50	0.246707
WT	4	50	0.463108
WT	5	50	0.434348
WT	6	50	0.475912
Ch	1	50	0.729508
Ch	2	50	2.92446
Ch	3	50	1.04238
Ch	4	50	1.94363
Ch	5	50	1.24441
Ch	6	50	2.44349

## Sheet: assays
population	treatment	a630	ref	siderophore	sid/od	ave sid/od
1	CONTROL	0.23	0.8545	0.730837	0.682812	0.631424
1	CONTROL	0.288	0.8545	0.662961	0.619397
1	CONTROL	0.25	0.8545	0.707431	0.660945
1	CONTROL	0.337	0.8545	0.605617	0.565821
1	CONTROL	0.23	0.8545	0.730837	0.682812
1	CONTROL	0.274	0.8545	0.679345	0.634704
1	CONTROL	0.271	0.8545	0.682855	0.637984
1	CONTROL	0.336	0.8545	0.606788	0.566915
2	CONTROL	0.254	0.8545	0.70275	0.761101	0.723236
2	CONTROL	0.283	0.8545	0.668812	0.724345
2	CONTROL	0.269	0.8545	0.685196	0.74209
2	CONTROL	0.309	0.8545	0.638385	0.691392
2	CONTROL	0.283	0.8545	0.668812	0.724345
2	CONTROL	0.305	0.8545	0.643066	0.696462
2	CONTROL	0.272	0.8545	0.681685	0.738287
2	CONTROL	0.296	0.8545	0.653599	0.707869
3	CONTROL	0.269	0.8545	0.685196	0.574668	0.598592
3	CONTROL	0.246	0.8545	0.712112	0.597243
3	CONTROL	0.203	0.8545	0.762434	0.639447
3	CONTROL	0.277	0.8545	0.675834	0.566816
3	CONTROL	0.269	0.8545	0.685196	0.574668
3	CONTROL	0.231	0.8545	0.729666	0.611965
3	CONTROL	0.21	0.8545	0.754242	0.632577
3	CONTROL	0.252	0.8545	0.705091	0.591354
4	CONTROL	0.287	0.8545	0.664131	0.842806	0.809019
4	CONTROL	0.383	0.8545	0.551785	0.700234
4	CONTROL	0.264	0.8545	0.691047	0.876964
4	CONTROL	0.369	0.8545	0.568169	0.721026
4	CONTROL	0.301	0.8545	0.647747	0.822014
4	CONTROL	0.298	0.8545	0.651258	0.82647
4	CONTROL	0.264	0.8545	0.691047	0.876964
4	CONTROL	0.312	0.8545	0.634874	0.805678
5	CONTROL	0.285	0.8545	0.666472	0.80427	0.829161
5	CONTROL	0.284	0.8545	0.667642	0.805682
5	CONTROL	0.237	0.8545	0.722645	0.872057
5	CONTROL	0.265	0.8545	0.689877	0.832515
5	CONTROL	0.29	0.8545	0.66062	0.797209
5	CONTROL	0.293	0.8545	0.657109	0.792972
5	CONTROL	0.252	0.8545	0.705091	0.850874
5	CONTROL	0.233	0.8545	0.727326	0.877706
6	CONTROL	0.329	0.8545	0.61498	0.798329	0.823016
6	CONTROL	0.296	0.8545	0.653599	0.848462
6	CONTROL	0.312	0.8545	0.634874	0.824155
6	CONTROL	0.295	0.8545	0.654769	0.849981
6	CONTROL	0.328	0.8545	0.61615	0.799848
6	CONTROL	0.328	0.8545	0.61615	0.799848
6	CONTROL	0.326	0.8545	0.61849	0.802887
6	CONTROL	0.288	0.8545	0.662961	0.860615
7	TREATMENT	0.3	0.8545	0.648917	0.719421	0.699473
7	TREATMENT	0.328	0.8545	0.61615	0.683093
7	TREATMENT	0.334	0.8545	0.609128	0.675308
7	TREATMENT	0.315	0.8545	0.631363	0.699959
7	TREATMENT	0.295	0.8545	0.654769	0.725908
7	TREATMENT	0.317	0.8545	0.629023	0.697365
7	TREATMENT	0.322	0.8545	0.623171	0.690877
7	TREATMENT	0.312	0.8545	0.634874	0.703852
8	TREATMENT	0.406	0.8545	0.524868	0.605384	0.576533
8	TREATMENT	0.397	0.8545	0.535401	0.617533
8	TREATMENT	0.408	0.8545	0.522528	0.602685
8	TREATMENT	0.518	0.8545	0.393798	0.454207
8	TREATMENT	0.416	0.8545	0.513166	0.591886
8	TREATMENT	0.403	0.8545	0.528379	0.609434
8	TREATMENT	0.375	0.8545	0.561147	0.647228
8	TREATMENT	0.496	0.8545	0.419544	0.483903
9	TREATMENT	0.287	0.8545	0.664131	0.600661	0.624873
9	TREATMENT	0.269	0.8545	0.685196	0.619713
9	TREATMENT	0.234	0.8545	0.726156	0.656758
9	TREATMENT	0.306	0.8545	0.641896	0.580551
9	TREATMENT	0.284	0.8545	0.667642	0.603837
9	TREATMENT	0.27	0.8545	0.684026	0.618655
9	TREATMENT	0.246	0.8545	0.712112	0.644057
9	TREATMENT	0.217	0.8545	0.74605	0.674752
10	TREATMENT	0.325	0.8545	0.619661	0.685213	0.559364
10	TREATMENT	0.44	0.8545	0.485079	0.536394
10	TREATMENT	0.45	0.8545	0.473376	0.523453
10	TREATMENT	0.482	0.8545	0.435927	0.482043
10	TREATMENT	0.34	0.8545	0.602106	0.665802
10	TREATMENT	0.434	0.8545	0.492101	0.544158
10	TREATMENT	0.426	0.8545	0.501463	0.554511
10	TREATMENT	0.481	0.8545	0.437098	0.483337
11	TREATMENT	0.404	0.8545	0.527209	0.626387	0.608659
11	TREATMENT	0.404	0.8545	0.527209	0.626387
11	TREATMENT	0.456	0.8545	0.466355	0.554085
11	TREATMENT	0.421	0.8545	0.507314	0.60275
11	TREATMENT	0.4	0.8545	0.53189	0.631949
11	TREATMENT	0.405	0.8545	0.526039	0.624996
11	TREATMENT	0.448	0.8545	0.475717	0.565208
11	TREATMENT	0.396	0.8545	0.536571	0.63751
12	TREATMENT	0.473	0.8545	0.44646	0.41454	0.432469
12	TREATMENT	0.458	0.8545	0.464014	0.430839
12	TREATMENT	0.464	0.8545	0.456992	0.42432
12	TREATMENT	0.459	0.8545	0.462844	0.429753
12	TREATMENT	0.464	0.8545	0.456992	0.42432
12	TREATMENT	0.446	0.8545	0.478057	0.443879
12	TREATMENT	0.451	0.8545	0.472206	0.438446
12	TREATMENT	0.437	0.8545	0.48859	0.453658
